# Supplementary material for: Joint damage is amplified in rheumatoid arthritis patients with positive thyroid autoantibodies
Source: PeerJ. 2018 Jan 4;6:e4216. doi: 10.7717/peerj.4216 (PMC5756613; doi:10.7717/peerj.4216)
Supplement: Supplemental Information 2 — A total of 22 patients had qualified synovial tissues, of whom 8 were patients with positive TAbs. [file peerj-06-4216-s002.xlsx]

## Sheet: Sheet 1
Patient number	TPOAbs+ or TgAbs+	Gender	Age	MVC	CD3+ T cells	CD15+ neutrophils	CD20+ B cells	CD38+ plasma cells	CD68+ macrophages	Hyperplasia of lining layer	Inflammatory infiltration	Synovial stroma activation	Krenn’s synovitis score	Low-grade synovitis	High-grade synovitis	RF titre	RF+	RF titer≥3 ULN	ACPA titre	ACPA+	ACPA titer≥3 ULN
3	0	2	70	158.049	575.79	180.999	180.999	219.328	945.454	2	1	2	5	0	1	92	1	1	44.9	1	0
8	1	2	50	244.171	566.42	628.41	50.1592	994.43	1495.31	2	1	2	5	0	1	390	1	1	21.7	1	0
13	0	2	56	130.603	968.167	489.289	407.141	38.3292	1371.33	2	1.5	1.5	5	0	1	11	0	0	2	0	0
16	0	2	47	140.067	653.726	367.203	216.726	986.149	1521.81	1	1	2	4	1	0	35	1	0	8.8	0	0
17	1	2	58	180.695	0	63.0302	772.972	1713.46	1015.96	1	0	1	2	1	0	152	1	1	300	1	1
24	0	2	48	262.981	539.448	636.691	273.628	194.84	349.222	1	1	1	3	1	0	296	1	1	84.9	1	1
25	0	2	39	102.211	1933.5	1484.43	1939.65	1795.32	2826.42	2	1	1	4	1	0	9	0	0	19	1	0
36	1	2	40	48.2664	134.152	215.069	68.1408	202.293	1030.63	1	1	0	2	1	0	327	1	1	300	1	1
37	1	2	61	209.154	601.343	345.436	372.882	821.948	1652.41	2	1	2	5	0	1	558	1	1	300	1	1
44	1	2	37	70.98	1173.54	66.0114	1018.33	921.32	949.712	2	1	1	4	1	0	1450	1	1	300	1	1
46	0	1	53	57.4938	391.81	51.1056	102.211	689.926	1008.48	1	1	1	3	1	0	406	1	1	300	1	1
48	1	2	60	189.651	1742.13	474.146	1070.92	1907.49	1584.27	2	2	2	6	0	1	606	1	1	300	1	1
64	0	2	71	36.504	232.814	142.67	1103.03	73.8192	502.538	1	0	1	2	1	0	772	1	1	300	1	1
67	0	1	44	104.341	261.916	313.258	265.262	313.258	356.793	1	1	2	4	1	0	3990	1	1	270.8	1	1
73	1	2	52	133.442	1481.12	1367.07	2116.15	2579.41	1872.93	3	2	2	7	0	1	839	1	1	300	1	1
84	0	2	49	196.851	519.574	41.6416	128.71	234.707	968.167	2	1	2	5	0	1	90	1	1	300	1	1
85	0	2	68	93.6936	183.128	208.681	834.725	8.5176	514.463	1	0	0	1	1	0	1330	1	1	52.1	1	0
99	0	1	50	144.8	873.054	638.11	362.85	120.098	996.56	1	0	1	2	1	0	616	1	1	300	1	1
103	1	2	52	226.672	925.579	571.626	796.277	2159.12	2078.86	2	3	3	8	0	1	33	1	0	300	1	1
107	0	2	57	73.008	1640.25	9.126	2397.1	1138.05	1334.22	1	2	1	4	1	0	11	0	0	11.5	0	0
109	0	2	80	215.779	1143.49	539.448	3211.14	2223.09	2304.48	2	2.5	2	6.5	0	1	1280	1	1	300	1	1
113	0	2	49	140.067	1750.9	822.422	4694.62	1594.21	2157.32	2	2	2	6	0	1	15	0	0	289.2	1	1
